# Supplementary material for: Towards Protection of Nucleic Acids from Herbicide Attack: Self-Assembly of Betaines Based on Pillar[5]arene with Glyphosate and DNA
Source: Int J Mol Sci. 2023 May 6;24(9):8357. doi: 10.3390/ijms24098357 (PMC10179701; doi:10.3390/ijms24098357)
Supplement: Supplementary file 1 [file ijms-24-08357-s001.zip]

Archive with 1 entries (1 files):
- ijms-2357581-supplementary.pdf
